# Supplementary material for: A negative feedback loop in the GPCR pathway underlies efficient coding of external stimuli
Source: Mol Syst Biol. 2022 Sep 15;18(9):e10514. doi: 10.15252/msb.202110514 (PMC9476886; doi:10.15252/msb.202110514)
Supplement: Supplementary file 2 — Movie EV1 [file MSB-18-e10514-s011.zip]

Archive with 2 entries (2 files):
- Movie_EV1.avi
- README_EV1.txt
