# Supplementary material for: A negative feedback loop in the GPCR pathway underlies efficient coding of external stimuli
Source: Mol Syst Biol. 2022 Sep 15;18(9):e10514. doi: 10.15252/msb.202110514 (PMC9476886; doi:10.15252/msb.202110514)
Supplement: Supplementary file 2 — Movie EV1 [file MSB-18-e10514-s011.zip › README_EV1.txt]

Movie EV1. A rising sigmoidal gradient of diacetyl elicits calcium pulses in the AWA ‎neuron.‎
These calcium transients are observed in the cell body, the dendrite, and the cilia.‎
