# Supplementary material for: A negative feedback loop in the GPCR pathway underlies efficient coding of external stimuli
Source: Mol Syst Biol. 2022 Sep 15;18(9):e10514. doi: 10.15252/msb.202110514 (PMC9476886; doi:10.15252/msb.202110514)
Supplement: Supplementary file 3 — Movie EV2 [file MSB-18-e10514-s009.zip]

Archive with 2 entries (2 files):
- Movie_EV2_wt_chemotaxis.mp4
- README_EV2.txt
