# Supplementary material for: A negative feedback loop in the GPCR pathway underlies efficient coding of external stimuli
Source: Mol Syst Biol. 2022 Sep 15;18(9):e10514. doi: 10.15252/msb.202110514 (PMC9476886; doi:10.15252/msb.202110514)
Supplement: Supplementary file 3 — Movie EV2 [file MSB-18-e10514-s009.zip › README_EV2.txt]

Movie EV2. Chemotaxis of N2 wt worms towards a target chemoattractant (diacetyl). Clear directed trajectories are observed.
