# Supplementary material for: A negative feedback loop in the GPCR pathway underlies efficient coding of external stimuli
Source: Mol Syst Biol. 2022 Sep 15;18(9):e10514. doi: 10.15252/msb.202110514 (PMC9476886; doi:10.15252/msb.202110514)
Supplement: Supplementary file 4 — Movie EV3 [file MSB-18-e10514-s003.zip]

Archive with 2 entries (2 files):
- Movie_EV3_tax-6_chemotaxis_SMALLER.mp4
- README_EV3.txt
