# Supplementary material for: A negative feedback loop in the GPCR pathway underlies efficient coding of external stimuli
Source: Mol Syst Biol. 2022 Sep 15;18(9):e10514. doi: 10.15252/msb.202110514 (PMC9476886; doi:10.15252/msb.202110514)
Supplement: Supplementary file 4 — Movie EV3 [file MSB-18-e10514-s003.zip › README_EV3.txt]

Movie EV3. Chemotaxis of tax-6(p675) mutants towards a target chemoattractant (diacetyl). The animals are impaired in chemotaxing towards the target.
