# Supplementary material for: A negative feedback loop in the GPCR pathway underlies efficient coding of external stimuli
Source: Mol Syst Biol. 2022 Sep 15;18(9):e10514. doi: 10.15252/msb.202110514 (PMC9476886; doi:10.15252/msb.202110514)
Supplement: Supplementary file 5 — Source Data for Figure 2 [file MSB-18-e10514-s010.zip]

Archive with 4 entries (4 files):
- DAMToUM.m
- Figure_2_experimental_data.mat
- Figure_2_script.m
- GPCR_negative_feedback_simulation.m
