# Supplementary material for: A negative feedback loop in the GPCR pathway underlies efficient coding of external stimuli
Source: Mol Syst Biol. 2022 Sep 15;18(9):e10514. doi: 10.15252/msb.202110514 (PMC9476886; doi:10.15252/msb.202110514)
Supplement: Supplementary file 5 — Source Data for Figure 2 [file MSB-18-e10514-s010.zip › DAMToUM.m]

function [ uM ] = DAMToUM( volumeFraction )
%DAMTOUM Summary of this function goes here
%   Detailed explanation goes here
DA_MW = 86.09; %gram/mol;
DA_Density = 0.990*1000; %gram/liter;
pureDA_UM = DA_Density/DA_MW*10^6;

uM = pureDA_UM*volumeFraction;
end
