# Supplementary material for: A negative feedback loop in the GPCR pathway underlies efficient coding of external stimuli
Source: Mol Syst Biol. 2022 Sep 15;18(9):e10514. doi: 10.15252/msb.202110514 (PMC9476886; doi:10.15252/msb.202110514)
Supplement: Supplementary file 9 — Source Data for Figure 6 [file MSB-18-e10514-s008.zip]

Archive with 5 entries (5 files):
- DAMToUM.m
- Figure_6_Experimental_data.mat
- Figure_6_script.m
- Figure_6_simulation_data.mat
- GPCR_negative_feedback_simulation.m
