# Supplementary material for: A negative feedback loop in the GPCR pathway underlies efficient coding of external stimuli
Source: Mol Syst Biol. 2022 Sep 15;18(9):e10514. doi: 10.15252/msb.202110514 (PMC9476886; doi:10.15252/msb.202110514)
Supplement: Supplementary file 10 — Source Data for Appendix [file MSB-18-e10514-s005.zip]

Archive with 1 entries (1 files):
- MSB-2021-10514RR-Source_Data_For_Appendix-sd.zip
